# Supplementary material for: Effect of Double Bond Position on 2-Phenyl-benzofuran Antioxidants: A Comparative Study of Moracin C and Iso-Moracin C
Source: Molecules. 2018 Mar 24;23(4):754. doi: 10.3390/molecules23040754 (PMC6017532; doi:10.3390/molecules23040754)
Supplement: Supplementary file 1 [file molecules-23-00754-s001.zip]

Archive with 6 entries (5 files):
- Suppls/
- Suppls/Figure S1  artoindonesianin B tif.tif
- Suppls/Figure S2-S5 Dose response curves.docx
- Suppls/Figure S6 Photoes.jpg
- Suppls/Video S1 moracin.avi
- Suppls/Video S2 iso-moracin.avi
